# Supplementary material for: The interactome of multifunctional HAX1 protein suggests its role in the regulation of energy metabolism, de-aggregation, cytoskeleton organization and RNA-processing
Source: Biosci Rep. 2020 Nov 13;40(11):BSR20203094. doi: 10.1042/BSR20203094 (PMC7670567; doi:10.1042/BSR20203094)
Supplement: Supplementary Files S1-S4 [file BSR-2020-3094_supp1.zip]

Archive with 4 entries (4 files):
- BSR-2020-3094_suppSD2.xlsx
- BSR-2020-3094_suppSD3.xlsx
- BSR-2020-3094_suppSD4.xlsx
- BSR-2020-3094_suppSF1.docx
