# Supplementary material for: The interactome of multifunctional HAX1 protein suggests its role in the regulation of energy metabolism, de-aggregation, cytoskeleton organization and RNA-processing
Source: Biosci Rep. 2020 Nov 13;40(11):BSR20203094. doi: 10.1042/BSR20203094 (PMC7670567; doi:10.1042/BSR20203094)
Supplement: Supplementary Files S1-S4 [file BSR-2020-3094_supp1.zip › BSR-2020-3094_suppSD2.xlsx]

## Sheet: HAX1a
Bait_shortname	Bait_EntrezGene	Bait_nucacc	Bait_protacc	Bait_5'aa	Bait_3'aa	Prey_shortname	Prey_name	Prey_EntrezGene	Prey_nucacc	Prey_protacc	Prey_5'aa	Prey3'aa	Prey_library			HAX1 part
STAM2(525) signal transducing adapter molecule, ubiquitination, ER-to-Golgi	10254	NM_005843	NP_005834	350	526	HAX1(279)	HCLS1-associated protein X-1 isoform a; FLJ17042; FLJ18492;	10456	NM_006118	NP_006109	62	243	Spleen			C
STAM2(525)	10254	NM_005843	NP_005834	350	526	HAX1(279)	HCLS1-associated protein X-1 isoform a; FLJ17042; FLJ18492;	10456	NM_006118	NP_006109	-12	246	Spleen			whole
HAX1(279)	10456	NM_006118	NP_006109	150	279	ANP32B	acidic (leucine-rich) nuclear phosphoprotein 32 family, memb	10541	NM_006401	NP_006392	44	252	Brain			C
HAX1(279)	10456	NM_006118	NP_006109	150	279	ANP32B	acidic (leucine-rich) nuclear phosphoprotein 32 family, memb	10541	NM_006401	NP_006392	40	173	Hypothalamus			C
HAX1(279)	10456	NM_006118	NP_006109	150	279	DNAJB4	DnaJ (Hsp40) homolog, subfamily B, member 4; DnaJ-like heat	11080	NM_007034	NP_008965	23	179	Hippocampus			C
HAX1(279)	10456	NM_006118	NP_006109	150	279	CRYAB	crystallin, alpha B; alpha B-crystallin; crystallin, alpha 2	1410	NM_001885	NP_001876	53	176	Hippocampus			C
HAX1(279)	10456	NM_006118	NP_006109	150	279	CRYAB	crystallin, alpha B; alpha B-crystallin; crystallin, alpha 2	1410	NM_001885	NP_001876	48	154	Hypothalamus			C
HAX1(279)	10456	NM_006118	NP_006109	150	279	CRYAB	crystallin, alpha B; alpha B-crystallin; crystallin, alpha 2	1410	NM_001885	NP_001876	-2	176	Hypothalamus			C
HAX1(279)	10456	NM_006118	NP_006109	150	279	CRYAB	crystallin, alpha B; alpha B-crystallin; crystallin, alpha 2	1410	NM_001885	NP_001876	87	176	Hypothalamus			C
HAX1(279)	10456	NM_006118	NP_006109	150	279	EPB41L2(10	erythrocyte membrane protein band 4.1-like protein 2 isoform	2037	NM_001431	NP_001422	941	1006	Brain			C
HAX1(279)	10456	NM_006118	NP_006109	150	279	SPS2	selenide, water dikinase 2; selenophosphate synthetase 2; s	22928	NM_012248	NP_036380	137	449	Hippocampus			C
HAX1(279)	10456	NM_006118	NP_006109	150	279	EPB41L3(10	erythrocyte membrane protein band 4.1-like 3(1087); differe	23136	NM_012307	NP_036439	910	1088	Brain			C
HAX1(279)	10456	NM_006118	NP_006109	150	279	EPB41L3(10	erythrocyte membrane protein band 4.1-like 3(1087); differe	23136	NM_012307	NP_036439	1016	1088	Brain			C
HAX1(279)	10456	NM_006118	NP_006109	150	279	KANK1(1352	KN motif and ankyrin repeat domains 1 isoform a(1352); kidney; renal cell carcinoma	23189	NM_015158	NP_055973	937	1215	Brain			C
HAX1(279)	10456	NM_006118	NP_006109	150	279	RAI14	retinoic acid induced 14; novel retinal pigment epithelial g	26064	NM_015577	NP_056392	872	980	Hypothalamus			C
HAX1(279)	10456	NM_006118	NP_006109	150	279	DKK3	dickkopf homolog 3 (Xenopus laevis); DKK-3; RIG-like 5-6; RI, interactions with Wnt	27122	NM_013253	NP_037385	-1	152	Brain			C
HAX1(279)	10456	NM_006118	NP_006109	150	279	HTRA2(361)	HtrA serine peptidase 2, isoform 2; protease, serine, 25; Ht	27429	NM_145074	NP_659540	147	221	Brain			C
HAX1(279)	10456	NM_006118	NP_006109	150	279	ANK2(1872)	ankyrin 2 isoform 2; LQT4; FLJ38277; DKFZp686P0948; DKFZp686, link to integral membrane, spectrin-actin cytoskeleton	287	NM_020977	NP_066187	1798	1873	Brain			C
HAX1(279)	10456	NM_006118	NP_006109	150	279	ANK3(4377)	ankyrin-3 isoform 1; ankyrin G	288	NM_020987	NP_066267	3789	4262	Brain			C
HAX1(279)	10456	NM_006118	NP_006109	150	279	MYOM1(1685	myomesin 1, isoform a; EH-myomesin; myomesin (M-protein) 1 muscle, interacts with titin	8736	NM_003803	NP_003794	1166	1417	Brain			C
HAX1(279)	10456	NM_006118	NP_006109	150	279	KALRN(1663	kalirin, RhoGEF kinase, isoform 2; huntingtin-associated protein, may fucnction in vesicle trafficking	8997	NM_003947	NP_003938	651	803	Hippocampus			C
HAX1(279)	10456	NM_006118	NP_006109	150	279	FEZ1(392)	fasciculation and elongation protein zeta-1, isoform 1; zyg axon growth	9638	NM_005103	NP_005094	118	276	Brain			C
HAX1(279)	10456	NM_006118	NP_006109	200	279	CRYAB	crystallin, alpha B; alpha B-crystallin; crystallin, alpha 2	1410	NM_001885	NP_001876	21	176	Hippocampus			C
HAX1(279)	10456	NM_006118	NP_006109	200	279	CRYAB	crystallin, alpha B; alpha B-crystallin; crystallin, alpha 2	1410	NM_001885	NP_001876	47	176	Hippocampus			C
HAX1(279)	10456	NM_006118	NP_006109	200	279	CRYAB	crystallin, alpha B; alpha B-crystallin; crystallin, alpha 2	1410	NM_001885	NP_001876	-8	135	Hypothalamus			C
HAX1(279)	10456	NM_006118	NP_006109	200	279	CRYAB	crystallin, alpha B; alpha B-crystallin; crystallin, alpha 2	1410	NM_001885	NP_001876	39	137	Hypothalamus			C
HAX1(279)	10456	NM_006118	NP_006109	200	279	CRYAB	crystallin, alpha B; alpha B-crystallin; crystallin, alpha 2	1410	NM_001885	NP_001876	8	149	Hypothalamus			C
HAX1(279)	10456	NM_006118	NP_006109	200	279	CRYAB	crystallin, alpha B; alpha B-crystallin; crystallin, alpha 2	1410	NM_001885	NP_001876	11	172	Hypothalamus			C
HAX1(279)	10456	NM_006118	NP_006109	200	279	CRYAB	crystallin, alpha B; alpha B-crystallin; crystallin, alpha 2	1410	NM_001885	NP_001876	28	176	Hypothalamus			C
NCOA2(1464) nuclear receptor coactivator, interacts with Eralpha	10499	NM_006540	NP_006531	366	624	HAX1(279)	HCLS1-associated protein X-1 isoform a; FLJ17042; FLJ18492;	10456	NM_006118	NP_006109	-25	279	Spleen			whole
CAPN9(690) calpain, calcium-dependent cysteine protease	10753	NM_006615	NP_006606	328	691	HAX1(279)	HCLS1-associated protein X-1 isoform a; FLJ17042; FLJ18492;	10456	NM_006118	NP_006109	84	279	Liver			C
PDZK8 anchor to the cytoskeleton, signaling	118987	NM_173791	NP_776152	320	520	HAX1(279)	HCLS1-associated protein X-1 isoform a; FLJ17042; FLJ18492;	10456	NM_006118	NP_006109	-18	241	Colon			whole
DDX3X RNA helicase	1654	NM_001356	NP_001347	400	662	HAX1(279)	HCLS1-associated protein X-1 isoform a; FLJ17042; FLJ18492;	10456	NM_006118	NP_006109	151	280	Liver			C
DDX3X	1654	NM_001356	NP_001347	530	662	HAX1(279)	HCLS1-associated protein X-1 isoform a; FLJ17042; FLJ18492;	10456	NM_006118	NP_006109	80	280	Liver			C
EPS15(896) epidermal growth factor receptor substrate 15 isoform A	2060	NM_001981	NP_001972	216	324	HAX1(279)	HCLS1-associated protein X-1 isoform a; FLJ17042; FLJ18492;	10456	NM_006118	NP_006109	150	279	Spleen			C
ERBB2 receptor tyrosine-protein kinase erb-2, HER2	2064	NM_004448	NP_004439	950	1130	HAX1(279)	HCLS1-associated protein X-1 isoform a; FLJ17042; FLJ18492;	10456	NM_006118	NP_006109	-20	239	Testis			whole
mDAAM1 dishevelled associated activator of morphogenesis, Wnt pathway	208846	AY426535	AAR05118	925	1078	HAX1(279)	HCLS1-associated protein X-1 isoform a; FLJ17042; FLJ18492;	10456	NM_006118	NP_006109	155	255	Breast_cancer/Prostate_cancer			C
CABIN1 calcineurin binding, T cell receptor signaling	23523	NM_012295	NP_036427	1801	2100	HAX1(279)	HCLS1-associated protein X-1 isoform a; FLJ17042; FLJ18492;	10456	NM_006118	NP_006109	115	279	Spleen			C
ANKRD1 ankyrin repeat cytoskeleton cardiomyopathy	27063	NM_014391	NP_055206	1	120	HAX1(279)	HCLS1-associated protein X-1 isoform a; FLJ17042; FLJ18492;	10456	NM_006118	NP_006109	151	279	Liver			C
FtT1441 Bacterioferritin	3190796	NC_006570	YP_170379	1	161	HAX1(279)	HCLS1-associated protein X-1 isoform a; FLJ17042; FLJ18492;	10456	NM_006118	NP_006109	-30	280	Breast_cancer/Prostate_cancer			whole
FtT1441	3190796	NC_006570	YP_170379	1	161	HAX1(279)	HCLS1-associated protein X-1 isoform a; FLJ17042; FLJ18492;	10456	NM_006118	NP_006109	106	243	Spleen			C
HRAS(189) Ras oncogene family, mammalian sarcoma. Bladder, thyroid cancer.	3265	NM_005343	NP_005334	1	80	HAX1(279)	HCLS1-associated protein X-1 isoform a; FLJ17042; FLJ18492;	10456	NM_006118	NP_006109	197	279	Breast_Cancer			C
HRAS(189)	3265	NM_005343	NP_005334	1	80	HAX1(279)	HCLS1-associated protein X-1 isoform a; FLJ17042; FLJ18492;	10456	NM_006118	NP_006109	73	243	Prostate_Cancer			C
BIRC3 baculoviral IAP repeat-containing, apoptosis	330	NM_182962	NP_892007	500	604	HAX1(279)	HCLS1-associated protein X-1 isoform a; FLJ17042; FLJ18492;	10456	NM_006118	NP_006109	198	280	Breast_Cancer			C
BIRC3	330	NM_182962	NP_892007	500	604	HAX1(279)	HCLS1-associated protein X-1 isoform a; FLJ17042; FLJ18492;	10456	NM_006118	NP_006109	-13	235	Prostate_Cancer			whole
PDCD1 programmed cell death protein precursor	5133	NM_005018	NP_005009	187	289	HAX1(279)	HCLS1-associated protein X-1 isoform a; FLJ17042; FLJ18492;	10456	NM_006118	NP_006109	-10	280	Breast_cancer/Prostate_cancer			whole
PDGFB(241) platelet-derived growth factor subunit	5155	NM_002608	NP_002599	12	95	HAX1(279)	HCLS1-associated protein X-1 isoform a; FLJ17042; FLJ18492;	10456	NM_006118	NP_006109	-5	238	Breast_cancer/Prostate_cancer			whole
PDGFB(241)	5155	NM_002608	NP_002599	12	95	HAX1(279)	HCLS1-associated protein X-1 isoform a; FLJ17042; FLJ18492;	10456	NM_006118	NP_006109	55	280	Breast_cancer/Prostate_cancer			C
PDGFB(241)	5155	NM_002608	NP_002599	12	95	HAX1(279)	HCLS1-associated protein X-1 isoform a; FLJ17042; FLJ18492;	10456	NM_006118	NP_006109	55	267	Spleen			C
PDGFB(241)	5155	NM_002608	NP_002599	12	95	HAX1(279)	HCLS1-associated protein X-1 isoform a; FLJ17042; FLJ18492;	10456	NM_006118	NP_006109	116	279	Spleen			C
PDGFB(241)	5155	NM_002608	NP_002599	12	95	HAX1(279)	HCLS1-associated protein X-1 isoform a; FLJ17042; FLJ18492;	10456	NM_006118	NP_006109	150	279	Spleen			C
PDGFB(241)	5155	NM_002608	NP_002599	13	121	HAX1(279)	HCLS1-associated protein X-1 isoform a; FLJ17042; FLJ18492;	10456	NM_006118	NP_006109	195	279	Breast_cancer/Prostate_cancer			C
SET(277) apoptosis, transcription, nucleosome assembly, inhibitor of phosphatase 2A	6418	NM_003011	NP_003002	1	141	HAX1(279)	HCLS1-associated protein X-1 isoform a; FLJ17042; FLJ18492;	10456	NM_006118	NP_006109	74	228	Breast_Cancer			C
SET(277)	6418	NM_003011	NP_003002	1	141	HAX1(279)	HCLS1-associated protein X-1 isoform a; FLJ17042; FLJ18492;	10456	NM_006118	NP_006109	-20	244	Breast_Cancer			whole
TSN(228) translin-TRAX complex - RNA binding	7247	NM_004622	NP_004613	1	150	HAX1(279)	HCLS1-associated protein X-1 isoform a; FLJ17042; FLJ18492;	10456	NM_006118	NP_006109	122	280	Spleen			C
TRIM25 E3 ubiquitin/ISG15 ligase	7706	NM_005082	NP_005073	203	316	HAX1(279)	HCLS1-associated protein X-1 isoform a; FLJ17042; FLJ18492;	10456	NM_006118	NP_006109	-20	244	Breast_Cancer			C
TRIM25	7706	NM_005082	NP_005073	203	316	HAX1(279)	HCLS1-associated protein X-1 isoform a; FLJ17042; FLJ18492;	10456	NM_006118	NP_006109	74	279	Breast_Cancer			C
TRIM25	7706	NM_005082	NP_005073	203	316	HAX1(279)	HCLS1-associated protein X-1 isoform a; FLJ17042; FLJ18492;	10456	NM_006118	NP_006109	184	279	Breast_Cancer			C
CLPB caseinolytic peptidase B, chaperone, ATP-ase	81570	NM_030813	NP_110440	110	310	HAX1(279)	HCLS1-associated protein X-1 isoform a; FLJ17042; FLJ18492;	10456	NM_006118	NP_006109	38	184	Brain_SubstantiaNigra			middle
CLPB	81570	NM_030813	NP_110440	110	310	HAX1(279)	HCLS1-associated protein X-1 isoform a; FLJ17042; FLJ18492;	10456	NM_006118	NP_006109	60	184	Brain_SubstantiaNigra			middle
CLPB	81570	NM_030813	NP_110440	110	310	HAX1(279)	HCLS1-associated protein X-1 isoform a; FLJ17042; FLJ18492;	10456	NM_006118	NP_006109	-8	139	Hippocampus			N
CLPB	81570	NM_030813	NP_110440	110	310	HAX1(279)	HCLS1-associated protein X-1 isoform a; FLJ17042; FLJ18492;	10456	NM_006118	NP_006109	-8	183	Hippocampus			N
CLPB	81570	NM_030813	NP_110440	110	310	HAX1(279)	HCLS1-associated protein X-1 isoform a; FLJ17042; FLJ18492;	10456	NM_006118	NP_006109	36	206	Hippocampus			middleC
NCOA3(1420) Amplified in Breast Cancer, steroid receptor coactivator	8202	AF012108	AAC51677	335	644	HAX1(279)	HCLS1-associated protein X-1 isoform a; FLJ17042; FLJ18492;	10456	NM_006118	NP_006109	60	221	Breast_cancer/Prostate_cancer			C
TRIP10 cdc42-interacting protein 4, binding WASP to microtubules	9322	NM_004240	NP_004231	400	546	HAX1(279)	HCLS1-associated protein X-1 isoform a; FLJ17042; FLJ18492;	10456	NM_006118	NP_006109	151	279	Liver			C
CLOCK(846) circadian locomoter output cycles protein kaput	9575	NM_004898	NP_004889	1	120	HAX1(279)	HCLS1-associated protein X-1 isoform a; FLJ17042; FLJ18492;	10456	NM_006118	NP_006109	145	279	Hypothalamus			C
CLOCK(846)	9575	NM_004898	NP_004889	1	120	HAX1(279)	HCLS1-associated protein X-1 isoform a; FLJ17042; FLJ18492;	10456	NM_006118	NP_006109	187	279	Hypothalamus			C
CLOCK(846)	9575	NM_004898	NP_004889	1	120	HAX1(279)	HCLS1-associated protein X-1 isoform a; FLJ17042; FLJ18492;	10456	NM_006118	NP_006109	198	279	Hypothalamus			C

## Sheet: HAX1b
Bait_shortname	Bait_EntrezGene	Bait_nucacc	Bait_protacc	Bait_5'aa	Bait_3'aa	Prey_pnid	Prey_shortname	Prey_name	Prey_EntrezGene	Prey_nucacc	Prey_protacc	Prey_5'aa	Prey3'aa	Prey_library
TSN(228)	7247	NM_004622	NP_004613	1	150	124171	HAX1(231)	HCLS1 associated protein X-1, isoform b; HS1BP1; HCLSBP1	10456	NM_001018837	NP_001018238	-8	195	Spleen

## Sheet: Libraries
Protein symbol	Protein name	Bait/Prey	Number of repeats	Library
ANP32B	acidic (leucine-rich) nuclear phosphoprotein 32 family member B	Prey	2	Brain, Hypothalamus
DNAJB4	DnaJ (Hsp40) homolog, subfamily B, member 4;	Prey	1	Hippocampus
CRYAB	crystallin, alpha B;	Prey	11	Hippocampus, Hypothalamus
EPB41L2	erythrocyte membrane protein band 4.1-like 2;	Prey	1	Brain
SEPHS2	selenide, water dikinase 2; selenophosphate synthetase 2;	Prey	1	Hippocampus
EPB41L3	erythrocyte membrane protein band 4.1-like 3(1087);	Prey	2	Brain
KANK1	KN motif and ankyrin repeat domains 1 isoform a(1352);	Prey	1	Brain
RAI14	retinoic acid induced 14;	Prey	1	Hypothalamus
DKK3	dickkopf WNT signaling pathway inhibitor 3	Prey	1	Brain
HTRA2	HtrA serine peptidase 2, isoform 2;	Prey	1	Brain
ANK2	ankyrin 2 isoform 2;	Prey	1	Brain
ANK3	ankyrin-3 isoform 1; ankyrin G	Prey	1	Brain
MYOM1	myomesin 1, isoform a; interacts with titin	Prey	1	Brain
KALRN	kalirin, RhoGEF kinase, isoform 2;	Prey	1	Hippocampus
FEZ1	fasciculation and elongation protein zeta-1, isoform 1;	Prey	1	Brain
CLPB	ClpB homolog, mitochondrial AAA ATPase chaperonin	Bait	5	Brain, Hippocampus
CLOCK	clock circadian regulator	Bait	3	Hypothalamus
HRAS	Ras oncogene family	Bait	2	Breast cancer/Prostate cancer
PDCD1	programmed cell death protein precursor 1	Bait	1	Breast cancer/Prostate cancer
PDGFB	platelet-derived growth factor subunit B	Bait	6	Breast cancer/Prostate cancer
DAAM1	dishevelled associated activator of morphogenesis	Bait	1	Breast cancer/Prostate cancer
NCOA3	nuclear receptor coactivator 3	Bait	1	Breast cancer/Prostate cancer
TRIM25	tripartite motif containing 25	Bait	3	Breast cancer
BIRC3	baculoviral IAP repeat-containing 3	Bait	2	Breast cancer
SET	nuclear proto-oncogene	Bait	2	Breast cancer
STAM2	signal transducing adaptor molecule 2	Bait	2	Spleen
CABIN1	calcineurin binding protein 1	Bait	1	Spleen
NCOA2	nuclear receptor coactivator 2	Bait	1	Spleen
EPS15	epidermal growth factor receptor substrate 15 isoform A;	Bait	1	Spleen
TSN	translin	Bait	1	Spleen
DDX3X	DDX3X RNA helicase	Bait	2	Liver
CAPN9	calpain, calcium-dependent cysteine protease	Bait	1	Liver
ANKRD1	ankyrin repeat domain 1	Bait	1	Liver
TRIP10	thyroid hormone receptor interactor 10	Bait	1	Liver
PDZK8	PDZ domain containing 8; anchor to the cytoskeleton, signaling	Bait	1	Colon
ERBB2	erb-b2 receptor tyrosine kinase 2; HER2	Bait	1	Testis
