# Supplementary material for: The interactome of multifunctional HAX1 protein suggests its role in the regulation of energy metabolism, de-aggregation, cytoskeleton organization and RNA-processing
Source: Biosci Rep. 2020 Nov 13;40(11):BSR20203094. doi: 10.1042/BSR20203094 (PMC7670567; doi:10.1042/BSR20203094)
Supplement: Supplementary Files S1-S4 [file BSR-2020-3094_supp1.zip › BSR-2020-3094_suppSD3.xlsx]

## Sheet: HeLa
#	ID	Name	Gene	Score	Peptides	Coverage
1	P04350	Tubulin beta-4A chain	TUBB4A	1793.0	15	41.22
2	Q9H078	Caseinolytic peptidase B protein homolog	CLPB	1442.0	14	23.9
3	Q9UJS0	Calcium-binding mitochondrial carrier protein Aralar2	SLC25A13	1853.0	12	29.33
4	Q9BUF5	Tubulin beta-6 chain	TUBB6	952.0	11	29.82
5	P63267	Actin, gamma-enteric smooth muscle	ACTG2	1082.0	9	23.94
7	P62736	Actin, aortic smooth muscle	ACTA2	1082.0	9	23.87
6	P07814	Bifunctional glutamate/proline--tRNA ligase	EPRS	444.0	9	7.61
7	P31327	Carbamoyl-phosphate synthase [ammonia], mitochondrial	CPS1	428.0	7	5.4
8	P12236	ADP/ATP translocase 3	SLC25A6	648.0	7	17.79
9	Q92734	Protein TFG	TFG	412.0	6	27.25
10	P02786	Transferrin receptor protein 1	TFRC	249.0	6	9.34
11	P29401	Transketolase	TKT	657.0	6	13.8
12	Q9UBX3	Mitochondrial dicarboxylate carrier	SLC25A10	475.0	6	25.44
13	O75746	Calcium-binding mitochondrial carrier protein Aralar1	SLC25A12	656.0	6	12.54
14	O43175	D-3-phosphoglycerate dehydrogenase	PHGDH	544.0	5	11.82
15	P14868	Aspartate--tRNA ligase, cytoplasmic	DARS	153.0	4	8.58
16	P22695	Cytochrome b-c1 complex subunit 2, mitochondrial	UQCRC2	287.0	4	13.91
17	P40939	Trifunctional enzyme subunit alpha, mitochondrial	HADHA	318.0	4	6.16
18	P04843	Dolichyl-diphosphooligosaccharide--protein glycosyltransferase subunit 1	RPN1	270.0	4	8.24
19	Q10570	Cleavage and polyadenylation specificity factor subunit 1	CPSF1	209.0	4	4.3
20	Q9UKJ3	G patch domain-containing protein 8	GPATCH8	105.0	4	3.2
21	Q7Z739	YTH domain-containing family protein 3	YTHDF3	373.0	4	7.86
22	P61619	Protein transport protein Sec61 subunit alpha isoform 1	SEC61A1	135.0	4	10.92
23	P01891	HLA class I histocompatibility antigen, A-68 alpha chain	HLA-A	360.0	4	17.53
24	P50454	Serpin H1	SERPINH1	103.0	3	11.72
25	P04844	Dolichyl-diphosphooligosaccharide--protein glycosyltransferase subunit 2	RPN2	471.0	3	9.67
26	Q9NQC7	Ubiquitin carboxyl-terminal hydrolase CYLD	CYLD	436.0	3	5.23
27	Q10471	Polypeptide N-acetylgalactosaminyltransferase 2	GALNT2	123.0	3	4.9
28	P11166	Solute carrier family 2, facilitated glucose transporter member 1	SLC2A1	177.0	3	6.3
29	Q92616	eIF-2-alpha kinase activator GCN1	GCN1	212.0	3	1.91
30	Q12849	G-rich sequence factor 1	GRSF1	93.0	3	12.71
31	P04920	Anion exchange protein 2	SLC4A2	116.0	3	3.38
32	Q01650	Large neutral amino acids transporter small subunit 1	SLC7A5	316.0	3	7.69
33	Q5XG87	Non-canonical poly(A) RNA polymerase PAPD7	PAPD7	197.0	3	6.35
34	Q15428	Splicing factor 3A subunit 2	SF3A2	187.0	3	9.05
35	P22087	rRNA 2'-O-methyltransferase fibrillarin	FBL	68.0	3	13.08
36	Q5T8P6	RNA-binding protein 26	RBM26	187.0	3	3.77
37	P46940	Ras GTPase-activating-like protein IQGAP1	IQGAP1	97.0	3	2.47
38	P39656	Dolichyl-diphosphooligosaccharide--protein glycosyltransferase 48 kDa subunit	DDOST	95.0	3	13.38
39	P06733	Alpha-enolase	ENO1	97.0	3	8.76
40	Q14157	Ubiquitin-associated protein 2-like	UBAP2L	161.0	3	4.51
41	P61981	14-3-3 protein gamma	YWHAG	106.0	3	20.65
42	P47897	Glutamine--tRNA ligase	QARS	112.0	3	5.81
43	P30461	HLA class I histocompatibility antigen, B-13 alpha chain	HLA-B	276.0	2	7.46
44	P18583	Protein SON	SON	54.0	2	1.9
45	P24539	ATP synthase F(0) complex subunit B1, mitochondrial	ATP5F1	194.0	2	8.98
46	P30510	HLA class I histocompatibility antigen, Cw-14 alpha chain	HLA-C	136.0	2	10.11
47	O14949	Cytochrome b-c1 complex subunit 8	UQCRQ	56.0	2	17.07
48	P35613	Basigin	BSG	177.0	2	7.01
49	P27105	Erythrocyte band 7 integral membrane protein	STOM	159.0	2	13.54
50	P40227	T-complex protein 1 subunit zeta	CCT6A	161.0	2	5.65
51	Q13423	NAD(P) transhydrogenase, mitochondrial	NNT	84.0	2	2.76
52	Q96EY1	DnaJ homolog subfamily A member 3, mitochondrial	DNAJA3	226.0	2	5.83
53	P45880	Voltage-dependent anion-selective channel protein 2	VDAC2	254.0	2	7.48
54	P05455	Lupus La protein	SSB	73.0	2	4.41
55	Q15907	Ras-related protein Rab-11B	RAB11B	94.0	2	10.09
69	P62491	Ras-related protein Rab-11A	RAB11A	94.0	2	10.19
56	O75340	Programmed cell death protein 6	PDCD6	60.0	2	7.33
57	Q8TAD8	Smad nuclear-interacting protein 1	SNIP1	153.0	2	5.81
58	Q92667	A-kinase anchor protein 1, mitochondrial	AKAP1	330.0	2	3.65
59	Q63ZY3	KN motif and ankyrin repeat domain-containing protein 2	KANK2	141.0	2	2.94
60	Q15392	Delta(24)-sterol reductase	DHCR24	106.0	2	5.43
61	P63220	40S ribosomal protein S21	RPS21	118.0	2	13.25
62	P00403	Cytochrome c oxidase subunit 2	MT-CO2	156.0	2	7.49
63	P49327	Fatty acid synthase	FASN	68.0	2	1.43
64	P41252	Isoleucine--tRNA ligase, cytoplasmic	IARS	117.0	2	1.43
65	P06730	Eukaryotic translation initiation factor 4E	EIF4E	139.0	2	6.91
66	P08574	Cytochrome c1, heme protein, mitochondrial	CYC1	109.0	2	16.0
67	P08779	Keratin, type I cytoskeletal 16	KRT16	99.0	2	3.81
68	P13073	Cytochrome c oxidase subunit 4 isoform 1, mitochondrial	COX4I1	156.0	2	13.02
69	Q99623	Prohibitin-2	PHB2	105.0	2	9.7
70	Q8NB90	Spermatogenesis-associated protein 5	SPATA5	104.0	2	6.38
71	Q9NX40	OCIA domain-containing protein 1	OCIAD1	73.0	2	11.84
72	O15427	Monocarboxylate transporter 4	SLC16A3	40.0	2	4.3
73	P49368	T-complex protein 1 subunit gamma	CCT3	56.0	2	3.3
74	Q9P2I0	Cleavage and polyadenylation specificity factor subunit 2	CPSF2	151.0	2	2.81
75	Q9UKF6	Cleavage and polyadenylation specificity factor subunit 3	CPSF3	112.0	2	7.02
76	P21796	Voltage-dependent anion-selective channel protein 1	VDAC1	315.0	2	8.13
77	P55060	Exportin-2	CSE1L	169.0	2	4.74
78	P57088	Transmembrane protein 33	TMEM33	126.0	2	8.1
79	O14980	Exportin-1	XPO1	38.0	2	4.01
80	Q96CS3	FAS-associated factor 2	FAF2	96.0	2	6.74
81	Q01813	ATP-dependent 6-phosphofructokinase, platelet type	PFKP	33.0	2	3.32
82	O95373	Importin-7	IPO7	58.0	2	2.41
83	Q7L4I2	Arginine/serine-rich coiled-coil protein 2	RSRC2	64.0	2	4.38
84	O43399	Tumor protein D54	TPD52L2	138.0	2	14.08
85	P55084	Trifunctional enzyme subunit beta, mitochondrial	HADHB	46.0	2	4.22
86	Q9H000	Probable E3 ubiquitin-protein ligase makorin-2	MKRN2	74.0	2	4.81
87	Q9BVP2	Guanine nucleotide-binding protein-like 3	GNL3	91.0	2	4.74
88	P55209	Nucleosome assembly protein 1-like 1	NAP1L1	80.0	2	13.3
89	Q96N67	Dedicator of cytokinesis protein 7	DOCK7	37.0	2	0.79
90	Q69YN4	Protein virilizer homolog	KIAA1429	116.0	2	2.1

## Sheet: MCF7
#	ID	Name	Gene		Score	Peptides	Coverage
1	P24844	Myosin regulatory light polypeptide 9	MYL9		8105.0	27	56.4
2	Q9BQE3	Tubulin alpha-1C chain	TUBA1C		3975.0	18	47.88
3	Q71U36	Tubulin alpha-1A chain	TUBA1A		3687.0	17	44.57
4	Q9H078	Caseinolytic peptidase B protein homolog	CLPB		1178.0	16	27.3
5	Q16181	Septin-7	SEPT7		2262.0	14	43.71
6	P36873	Serine/threonine-protein phosphatase PP1-gamma catalytic subunit	PPP1CC		2031.0	11	34.37
7	Q15019	Septin-2	SEPT2		1579.0	10	41.55
8	Q92599	Septin-8	SEPT8		949.0	10	26.5
9	Q8N257	Histone H2B type 3-B	HIST3H2BB		2059.0	8	46.83
10	Q14244	Ensconsin	MAP7		453.0	8	10.15
11	Q8WWM7	Ataxin-2-like protein	ATXN2L		622.0	7	8.74
12	Q99719	Septin-5	SEPT5		457.0	7	22.22
13	P08729	Keratin, type II cytoskeletal 7	KRT7		18746.0	6	11.73
14	Q16630	Cleavage and polyadenylation specificity factor subunit 6	CPSF6		1467.0	6	15.25
15	Q9NVA2	Septin-11	SEPT11		825.0	6	18.41
16	Q7Z417	Nuclear fragile X mental retardation-interacting protein 2	NUFIP2		314.0	6	11.8
17	Q9UBC5	Unconventional myosin-Ia	MYO1A		1245.0	5	4.31
18	O43809	Cleavage and polyadenylation specificity factor subunit 5	NUDT21		623.0	5	31.28
19	Q16891	MICOS complex subunit MIC60	IMMT		326.0	5	10.03
20	Q14008	Cytoskeleton-associated protein 5	CKAP5		320.0	5	3.59
21	P25490	Transcriptional repressor protein YY1	YY1		405.0	5	9.9
22	Q13796	Protein Shroom2	SHROOM2		207.0	5	4.39
23	P04259	Keratin, type II cytoskeletal 6B	KRT6B		324.0	4	4.43
24	Q9UJS0	Calcium-binding mitochondrial carrier protein Aralar2	SLC25A13		447.0	4	12.59
25	P49674	Casein kinase I isoform epsilon	CSNK1E		208.0	4	10.58
26	O75362	Zinc finger protein 217	ZNF217		294.0	4	5.63
27	Q99959	Plakophilin-2	PKP2		193.0	4	5.56
28	O95104	Splicing factor, arginine/serine-rich 15	SCAF4		206.0	4	4.53
29	P05023	Sodium/potassium-transporting ATPase subunit alpha-1	ATP1A1		83.0	4	4.2
30	Q6KB66	Keratin, type II cytoskeletal 80	KRT80		17880.0	3	5.53
31	Q9P0V9	Septin-10	SEPT10		125.0	3	5.07
32	Q6NV74	Uncharacterized protein KIAA1211-like	KIAA1211L		275.0	3	5.3
33	O14965	Aurora kinase A	AURKA		141.0	3	8.93
34	Q9H361	Polyadenylate-binding protein 3	PABPC3		136.0	3	5.23
35	O43293	Death-associated protein kinase 3	DAPK3		91.0	3	6.83
36	Q15154	Pericentriolar material 1 protein	PCM1		195.0	3	1.43
37	Q02978	Mitochondrial 2-oxoglutarate/malate carrier protein	SLC25A11		130.0	3	10.51
38	P18077	60S ribosomal protein L35a	RPL35A		57.0	3	13.64
39	O15240	Neurosecretory protein VGF	VGF		286.0	3	8.13
40	Q92499	ATP-dependent RNA helicase DDX1	DDX1		234.0	3	8.38
41	P59190	Ras-related protein Rab-15	RAB15		191.0	2	10.38
42	Q15286	Ras-related protein Rab-35	RAB35		191.0	2	10.95
43	P28288	ATP-binding cassette sub-family D member 3	ABCD3		350.0	2	3.95
44	P07948	Tyrosine-protein kinase Lyn	LYN		82.0	2	5.47
45	P62273	40S ribosomal protein S29	RPS29		287.0	2	32.14
46	P62888	60S ribosomal protein L30	RPL30		112.0	2	24.35
47	O15391	Transcription factor YY2	YY2		157.0	2	6.45
48	O75190	DnaJ homolog subfamily B member 6	DNAJB6		114.0	2	9.82
49	Q12955	Ankyrin-3	ANK3		156.0	2	0.87
50	O43852	Calumenin	CALU		152.0	2	7.3
51	Q9UH03	Neuronal-specific septin-3	SEPT3		97.0	2	5.59
52	O43663	Protein regulator of cytokinesis 1	PRC1		139.0	2	4.19
53	P13987	CD59 glycoprotein	CD59		109.0	2	15.63
54	P61225	Ras-related protein Rap-2b	RAP2B		81.0	2	11.48
55	P62330	ADP-ribosylation factor 6	ARF6		111.0	2	14.86
56	Q13501	Sequestosome-1	SQSTM1		121.0	2	9.09
57	Q15637	Splicing factor 1	SF1		52.0	2	7.36
58	Q9H0C8	Integrin-linked kinase-associated serine/threonine phosphatase 2C	ILKAP		64.0	2	5.36
59	O00186	Syntaxin-binding protein 3	STXBP3		107.0	2	4.56
60	P62714	Serine/threonine-protein phosphatase 2A catalytic subunit beta isoform	PPP2CB		44.0	2	6.15
61	P13010	X-ray repair cross-complementing protein 5	XRCC5		103.0	2	6.01
62	O75367	Core histone macro-H2A.1	H2AFY		98.0	2	10.48
63	P40429	60S ribosomal protein L13a	RPL13A		74.0	2	6.9
64	O75487	Glypican-4	GPC4		89.0	2	4.14
65	Q96EY1	DnaJ homolog subfamily A member 3, mitochondrial	DNAJA3		122.0	2	8.13
66	Q92734	Protein TFG	TFG		146.0	2	10.75
67	P35052	Glypican-1	GPC1		77.0	2	5.02
68	Q9NX20	39S ribosomal protein L16, mitochondrial	MRPL16		134.0	2	11.16
69	Q0VGL1	Ragulator complex protein LAMTOR4	LAMTOR4		72.0	2	15.15
70	P36543	V-type proton ATPase subunit E 1	ATP6V1E1		58.0	2	10.62

## Sheet: HeLa GFP overlap (2 exp.)
Exp.	#	ID	Name	Gene	Score	Peptides	Coverage
1	1	Q9UJS0	Calcium-binding mitochondrial carrier protein Aralar2 OS	SLC25A13	2195	52	47.9
1	2	Q9H078	Caseinolytic peptidase B protein homolog OS	CLPB	2400	56	39.6
1	3	O43852	Calumenin OS	CALU	579	15	35.9
1	4	P27635	60S ribosomal protein L10 OS	RPL10	354	9	32.7
1	5	Q02978	Mitochondrial 2-oxoglutarate/malate carrier protein OS	SLC25A11	862	19	29.6
1	6	Q9NVI7	ATPase family AAA domain-containing protein 3A OS	ATAD3A	1514	38	28.5
1	7	Q9UBX3	Mitochondrial dicarboxylate carrier OS	SLC25A10	591	13	27.9
1	8	O60762	Dolichol-phosphate mannosyltransferase subunit 1 OS	DPM1	273	6	23.5
1	9	Q9Y6N5	Sulfide:quinone oxidoreductase, mitochondrial OS	SQRDL	202	8	21.3
1	10	Q3ZCQ8	Mitochondrial import inner membrane translocase subunit TIM50 OS	TIMM50	708	11	20.4
1	11	Q14257	Reticulocalbin-2 OS	RCN2	281	5	19.2
1	12	Q5SRD1	Putative mitochondrial import inner membrane translocase subunit Tim23B OS	TIMM23B	510	6	18.3
1	13	Q16795	NADH dehydrogenase [ubiquinone] 1 alpha subcomplex subunit 9, mitochondrial OS	NDUFA9	349	9	17.8
1	14	Q16891	MICOS complex subunit MIC60 OS	IMMT	991	20	17.7
1	15	P62899	60S ribosomal protein L31 OS	RPL31	120	3	17.6
1	16	O95573	Long-chain-fatty-acid--CoA ligase 3 OS	ACSL3	519	14	17.1
1	17	O14828	Secretory carrier-associated membrane protein 3 OS	SCAMP3	192	4	16.4
1	18	P46778	60S ribosomal protein L21 OS	RPL21	104	3	16.2
1	19	Q15836	Vesicle-associated membrane protein 3 OS	VAMP3	148	1	16
1	20	Q96HS1	Serine/threonine-protein phosphatase PGAM5, mitochondrial OS	PGAM5	120	5	14.9
1	21	P63104	14-3-3 protein zeta/delta OS	YWHAZ	303	6	14.7
1	22	Q9HC07	Transmembrane protein 165 OS	TMEM165	351	4	13.3
1	23	O00483	Cytochrome c oxidase subunit NDUFA4 OS	NDUFA4	88	2	12.3
1	24	O75964	ATP synthase subunit g, mitochondrial OS	ATP5L	124	2	11.7
1	25	Q12797	Aspartyl/asparaginyl beta-hydroxylase OS	ASPH	308	4	11.2
1	26	O00767	Acyl-CoA desaturase OS	SCD	185	4	10.9
1	27	Q53GQ0	Very-long-chain 3-oxoacyl-CoA reductase OS	HSD17B12	84	3	9.9
1	28	P62910	60S ribosomal protein L32 OS	RPL32	156	2	9.6
1	29	Q96KA5	Cleft lip and palate transmembrane protein 1-like protein OS	CLPTM1L	368	5	9.3
1	30	P41252	Isoleucine--tRNA ligase, cytoplasmic OS	IARS	315	11	9.2
1	31	Q92841	Probable ATP-dependent RNA helicase DDX17 OS	DDX17	243	7	8.8
1	32	P08574	Cytochrome c1, heme protein, mitochondrial OS	CYC1	209	3	7.7
1	33	P62266	40S ribosomal protein S23 OS	RPS23	97	1	7.7
1	34	Q6P2Q9	Pre-mRNA-processing-splicing factor 8 OS	PRPF8	300	9	7.4
1	35	Q9NVI1	Fanconi anemia group I protein OS	FANCI	189	6	7.1
1	36	P40429	60S ribosomal protein L13a OS	RPL13A	122	4	6.9
1	37	Q63ZY3	KN motif and ankyrin repeat domain-containing protein 2 OS	KANK2	277	4	6.6
1	38	P43307	Translocon-associated protein subunit alpha OS	SSR1	132	3	6.6
1	39	P18077	60S ribosomal protein L35a OS	RPL35A	52	1	6.4
1	40	P61619	Protein transport protein Sec61 subunit alpha isoform 1 OS	SEC61A1	305	11	6.3
1	41	P33527	Multidrug resistance-associated protein 1 OS	ABCC1	533	8	6.3
1	42	Q08380	Galectin-3-binding protein OS	LGALS3BP	72	2	6.3
1	43	Q14240	Eukaryotic initiation factor 4A-II OS	EIF4A2	335	4	5.7
1	44	Q9BW60	Elongation of very long chain fatty acids protein 1 OS	ELOVL1	72	1	5
1	45	P16401	Histone H1.5 OS	HIST1H1B	82	1	4.9
1	46	Q9UI12	V-type proton ATPase subunit H OS	ATP6V1H	52	1	4.8
1	47	P09622	Dihydrolipoyl dehydrogenase, mitochondrial OS	DLD	57	1	4.7
1	48	Q8IVT2	Mitotic interactor and substrate of PLK1 OS	MISP	73	2	4.4
1	49	Q07955	Serine/arginine-rich splicing factor 1 OS	SRSF1	63	1	4
1	50	P50402	Emerin OS	EMD	112	2	3.9
1	51	P09601	Heme oxygenase 1 OS	HMOX1	59	1	3.8
1	52	Q92621	Nuclear pore complex protein Nup205 OS	NUP205	221	6	3.6
1	53	O60884	DnaJ homolog subfamily A member 2 OS	DNAJA2	94	2	3.6
1	54	P38159	RNA-binding motif protein, X chromosome OS	RBMX	60	1	3.3
1	55	Q9NR30	Nucleolar RNA helicase 2 OS	DDX21	90	3	2.9
1	56	P15559	NAD(P)H dehydrogenase [quinone] 1 OS	NQO1	73	1	2.9
1	57	P30837	Aldehyde dehydrogenase X, mitochondrial OS	ALDH1B1	90	1	2.7
1	58	Q9H2V7	Protein spinster homolog 1 OS	SPNS1	58	1	2.7
1	59	P55884	Eukaryotic translation initiation factor 3 subunit B OS	EIF3B	101	1	1.7
1	60	P98194	Calcium-transporting ATPase type 2C member 1 OS	ATP2C1	63	1	1
2	1	O00483	Cytochrome c oxidase subunit NDUFA4 OS	NDUFA4	55	3	24.7
2	2	P62910	60S ribosomal protein L32 OS	RPL32	78	2	20
2	3	Q9H078	Caseinolytic peptidase B protein homolog OS	CLPB	988	30	18.4
2	4	Q15836	Vesicle-associated membrane protein 3 OS	VAMP3	76	1	17
2	5	P62266	40S ribosomal protein S23 OS	RPS23	139	5	15.4
2	6	Q9HC07	Transmembrane protein 165 OS	TMEM165	157	2	13.6
2	7	P62899	60S ribosomal protein L31 OS	RPL31	48	2	13.6
2	8	O75964	ATP synthase subunit g, mitochondrial OS	ATP5L	119	2	10.7
2	9	Q9UJS0	Calcium-binding mitochondrial carrier protein Aralar2 OS	SLC25A13	217	8	9.8
2	10	P46778	60S ribosomal protein L21 OS	RPL21	61	1	9.4
2	11	P27635	60S ribosomal protein L10 OS	RPL10	102	2	8.9
2	12	O43852	Calumenin OS	CALU	96	4	8.9
2	13	Q02978	Mitochondrial 2-oxoglutarate/malate carrier protein OS	SLC25A11	123	5	8.6
2	14	Q9UBX3	Mitochondrial dicarboxylate carrier OS	SLC25A10	143	5	7.7
2	15	Q5SRD1	Putative mitochondrial import inner membrane translocase subunit Tim23B OS	TIMM23B	75	1	6.6
2	16	Q07955	Serine/arginine-rich splicing factor 1 OS	SRSF1	48	2	6.5
2	17	P18077	60S ribosomal protein L35a OS	RPL35A	53	1	6.4
2	18	O60762	Dolichol-phosphate mannosyltransferase subunit 1 OS	DPM1	90	1	6.2
2	19	P61619	Protein transport protein Sec61 subunit alpha isoform 1 OS	SEC61A1	139	7	6.1
2	20	P40429	60S ribosomal protein L13a OS	RPL13A	66	3	5.9
2	21	P63104	14-3-3 protein zeta/delta OS	YWHAZ	62	1	5.7
2	22	P30837	Aldehyde dehydrogenase X, mitochondrial OS	ALDH1B1	125	2	5.6
2	23	Q9BW60	Elongation of very long chain fatty acids protein 1 OS	ELOVL1	72	1	5
2	24	P16401	Histone H1.5 OS	HIST1H1B	86	1	4.9
2	25	Q92841	Probable ATP-dependent RNA helicase DDX17 OS	DDX17	161	4	4.8
2	26	Q3ZCQ8	Mitochondrial import inner membrane translocase subunit TIM50 OS	TIMM50	89	1	4.8
2	27	P15559	NAD(P)H dehydrogenase [quinone] 1 OS	NQO1	81	1	4.7
2	28	P50402	Emerin OS	EMD	63	1	4.7
2	29	O14828	Secretory carrier-associated membrane protein 3 OS	SCAMP3	43	1	4.6
2	30	Q53GQ0	Very-long-chain 3-oxoacyl-CoA reductase OS	HSD17B12	44	1	4.5
2	31	Q08380	Galectin-3-binding protein OS	LGALS3BP	81	2	4.3
2	32	Q12797	Aspartyl/asparaginyl beta-hydroxylase OS	ASPH	85	2	4.2
2	33	P09601	Heme oxygenase 1 OS	HMOX1	46	1	3.8
2	34	Q14257	Reticulocalbin-2 OS	RCN2	42	1	3.8
2	35	Q96HS1	Serine/threonine-protein phosphatase PGAM5, mitochondrial OS	PGAM5	45	1	3.5
2	36	Q9Y6N5	Sulfide:quinone oxidoreductase, mitochondrial OS	SQRDL	115	1	3.3
2	37	O00767	Acyl-CoA desaturase OS	SCD	79	3	3.3
2	38	P38159	RNA-binding motif protein, X chromosome OS	RBMX	47	1	3.3
2	39	Q14240	Eukaryotic initiation factor 4A-II OS	EIF4A2	78	1	3.2
2	40	O60884	DnaJ homolog subfamily A member 2 OS	DNAJA2	67	1	3.2
2	41	P08574	Cytochrome c1, heme protein, mitochondrial OS	CYC1	42	1	3.1
2	42	Q16891	MICOS complex subunit MIC60 OS	IMMT	69	2	3
2	43	P43307	Translocon-associated protein subunit alpha OS	SSR1	58	1	2.8
2	44	Q9NVI7	ATPase family AAA domain-containing protein 3A OS	ATAD3A	120	3	2.7
2	45	Q9H2V7	Protein spinster homolog 1 OS	SPNS1	81	1	2.7
2	46	Q16795	NADH dehydrogenase [ubiquinone] 1 alpha subcomplex subunit 9, mitochondrial OS	NDUFA9	69	1	2.7
2	47	Q9UI12	V-type proton ATPase subunit H OS	ATP6V1H	60	1	2.7
2	48	Q8IVT2	Mitotic interactor and substrate of PLK1 OS	MISP	87	1	2.2
2	49	P09622	Dihydrolipoyl dehydrogenase, mitochondrial OS	DLD	64	1	2.2
2	50	P41252	Isoleucine--tRNA ligase, cytoplasmic OS	IARS	49	2	2.1
2	51	Q96KA5	Cleft lip and palate transmembrane protein 1-like protein OS	CLPTM1L	45	1	2
2	52	O95573	Long-chain-fatty-acid--CoA ligase 3 OS	ACSL3	78	2	1.8
2	53	P33527	Multidrug resistance-associated protein 1 OS	ABCC1	82	2	1.7
2	54	P55884	Eukaryotic translation initiation factor 3 subunit B OS	EIF3B	73	1	1.7
2	55	Q9NR30	Nucleolar RNA helicase 2 OS	DDX21	69	1	1.4
2	56	Q63ZY3	KN motif and ankyrin repeat domain-containing protein 2 OS	KANK2	60	1	1.3
2	57	P98194	Calcium-transporting ATPase type 2C member 1 OS	ATP2C1	68	1	1.2
2	58	Q9NVI1	Fanconi anemia group I protein OS	FANCI	91	2	1.1
2	59	Q6P2Q9	Pre-mRNA-processing-splicing factor 8 OS	PRPF8	65	1	0.5
2	60	Q92621	Nuclear pore complex protein Nup205 OS	NUP205	48	1	0.4
