# Supplementary material for: The interactome of multifunctional HAX1 protein suggests its role in the regulation of energy metabolism, de-aggregation, cytoskeleton organization and RNA-processing
Source: Biosci Rep. 2020 Nov 13;40(11):BSR20203094. doi: 10.1042/BSR20203094 (PMC7670567; doi:10.1042/BSR20203094)
Supplement: Supplementary Files S1-S4 [file BSR-2020-3094_supp1.zip › BSR-2020-3094_suppSD4.xlsx]

## Sheet: HAX-1 interactome REF
Gene symbol (NCBI)	Bait name	Bait NCBI number	Bait 5' aa	Bait 3' aa	Prey name	Prey NCBI number	Prey 5' aa	Prey 3' aa	Method	Reference	Function
CASP9	Caspase9	NP_001220.2			HAX-1	NM_006118.3	175	206	Y2H, GST pulldown, IP	Han et al.., Circ Res. 2006 Aug 18;99(4):415-23.	Apoptosis
vpr	Vpr (HIV)	NP_057852.2			HAX-1	NM_006118.3	118	141	Y2H, GST pulldown, IP	Yedavalli et al.., J Virol. 2005 Nov;79(21):13735-46	Viral
PELO	Pelota	NP_057030.3	371	385	HAX-1	NM_006118.3	176	279	Y2H, GST pulldown, IP, BiFC	Burnicka-Turek et al., BMC Cell Biol. 2010 Apr 20;11:28.	Translation, cytoskeleton, proliferation
EBNA-LP	EBNA-LP (Epstein-Barr virus)	YP_401636.1			HAX-1	NM_006118.3			Y2H, GST pulldown, IP	Dufva et al.., J Gen Virol. 2001 Jul;82(Pt 7):1581-7, Kawaguchi et al.., J Virol. 2000 November; 74(21): 10104–10111.	Viral
PRNP	PrP	NP_000302.1	91	163	HAX-1	NM_006118.3	38	129	Y2H, GST pulldown, IP	Jing et al.., J Mol Neurosci. 2011 Feb 8.	Prpc (normal form) - cell-cell adhesion, intracellular signaling
Ighe	membrane bound IgE (Mus Musculus)	CAA27277.1			HAX-1	NM_006118.3			Phage display, IP, surface plasmon resonance	Oberndorfer et al., J Immunol. 2006 Jul 15;177(2):1139-45	Immune response, food allergy, parasites
IL1A	Pre-IL1alpha	NP_000566.3			HAX-1	NM_006118.3	187	279	Y2H, IP	Yin et al., Cytokine. 2001 Aug 7;15(3):122-37.	Immune response, cleaved by calpain, biosynthesis in association with microtubules (not in ER)
HTRA2	HtrA2/Omi	NP_037379.1	134, 134, 340	458, 353,458	HAX-1	NM_006118.3	187	235	Y2H, IP	Cilienti et al.., J Biol Chem. 2004 Nov 26;279(48):50295-301.	Apoptosis
GNA13	Galpha13	NP_001269354.1			HAX-1	NM_006118.3	176	247	Y2H, IP	Radhika et al.., J Biol Chem. 2004 Nov 19;279(47):49406-13.	cell migration
RAC1	Rac1	NP_008839.2			HAX-1	NM_006118.3			IP	Radhika et al.., J Biol Chem. 2004 Nov 19;279(47):49406-13.	cell migration
GRB7	Grb7	NP_001025173.1	102, 232	187, 341	HAX-1	NM_006118.3			Y2H, IP	Siamakpour-Reihani et al., J Mol Recognit. 2010 Jul 26	linked to Ras, HER2, cell migration, SH2
PLN	PLN	NP_002658.1	16	22	HAX-1	NM_006118.3	203	225	Y2H, GST pulldown	Vafiadaki et al., J Mol Biol. 2007 Mar 16;367(1):65-79.	calcium homeostasis
ATP2A2	SERCA2	NP_001672.1	575	594	HAX-1	NM_006118.3	203	245	Y2H, GST pulldown	Vafiadaki et al., Mol Biol Cell. 2009 Jan;20(1):306-18.	calcium homeostasis
PestiV2gp1	Npro (CSFV, classical swine fever virus )	NP_777494.1			HAX-1	NM_006118.3			Y2H, GST pulldown	Johns et al.., J Gen Virol. 2010 Nov;91(Pt 11):2677-86.	Viral
PKD2	PKD2	XP_011530330.1			HAX-1	NM_006118.3	179	279	Y2H, GST pulldown	Gallagher et al., Proc Natl Acad Sci U S A. 2000 Apr 11;97(8):4017-22.	Cell migration, cytoskeleton, EF-hand
CTTN	cortactin	NP_001171669.1			HAX-1	NM_006118.3			GST pulldown, IP with Rac, Galpha13	Gallagher et al., Proc Natl Acad Sci U S A. 2000 Apr 11;97(8):4017-22, Radhika et al.., J Biol Chem. 2004 Nov 19;279(47):49406-13.	Cell migration, SH3
XIAP	XIAP	XP_006724817.1			HAX-1	NM_006118.3			2-D, GST pulldown	Kang et al.., Biochem Biophys Res Commun. 2010 Mar 19;393(4):794-9.	Apoptosis
rev	Rev (HIV)	NP_057854.1			HAX-1	NM_006118.3	176	261	IP	Modem, Reddy, J Cell Physiol. 2008 Jan;214(1):14-9.	Viral, nuclear export
PARL	PARL	NP_001032728.1			HAX-1	NM_006118.3	79	100	IP	Chao et al.., Nature. 2008 Mar 6;452(7183):98-102.	Apoptosis
PHB2	PHB2	NP_001138303.1			HAX-1	NM_006118.3			IP	Kasashima et al.., J Biol Chem. 2006 Nov 24;281(47):36401-10.	Transcription regulation, cell cycle, proliferation
HCLS1	HS1	NP_001278970.1			HAX-1	NM_006118.3	114	279	Y2H	Suzuki et al.., J Immunol. 1997 Mar 15;158(6):2736-44.	Immune response, SH3
K15	K15 (Kaposi's sarcoma-associated herpesvirus)	YP_001129435.1 ?	431, 451	435, 455	HAX-1	NM_006118.3	109	279	Y2H	Sharp et al.., J Virol. 2002 Jan;76(2):802-16.	Viral
ITGB6	Integrin alphaVbeta6	NP_000879.2			HAX-1	NM_006118.3	162	279	Y2H	Ramsay et al.., Cancer Res. 2007 Jun 1;67(11):5275-84.	integrin internalization, cell migration
ABCB11	BSEP	NP_113948.1	650	674	HAX-1	NM_006118.3	1	277	Y2H	Ortiz et al.., J Biol Chem. 2004 Jul 30;279(31):32761-70.	ABC transporter, endocytosis
ABCB1	MDR1, BSEP homolog	NP_000918.2	615	639	HAX-1	NM_006118.3	1	277	Y2H	Ortiz et al.., J Biol Chem. 2004 Jul 30;279(31):32761-70.	ABC transporter
ABCB4	MDR2, BSEP homolog	NP_036822.1	622	646	HAX-1	NM_006118.3	1	277	Y2H	Ortiz et al.., J Biol Chem. 2004 Jul 30;279(31):32761-70.	ABC transporter
ILK	Integrin-linked kinase	NP_001014794.1			HAX-1	NM_006118.3			SILAC-IP	Dobreva et al.., J Proteome Res. 2008 Apr;7(4):1740-9.	cell migration, proliferation, Erb2 tumor induction, regulates Her2/neu, SH3 domain binding
BCL2	Bcl-2	NP_000624.2			HAX-1	NM_006118.3			GST pulldown	Matsuda et al.., Microbiol Immunol. 2003;47(1):91-9.	Apoptosis
TPCN1	TPC1/2	NP_001137291.1			HAX-1	NM_006118.3			Y2H, IP	Lam et al., FEBS Lett., 2013	Endolysosomal ion channel
ERBB2	HER2	NP_001005862.1			HAX-1	NM_006118.3			SILAC, IP	Pedersen et al., 2014, Oncogene, 33(9):1190-7	Epidermal growth factor receptor signaling
PA	PA subunit (influenza virus polymerase A/WSN/33(H1N1))	NP_040986.1 ?	1	259	HAX-1	NM_006118.3			Y2H, IP, GST pulldown	Hsu et al., J Virol. Jan 2013; 87(1): 110–123	Viral
LEF1	LEF1	NP_001124185.1			HAX-1	NM_006118.3			ScanSite software, IP, Blue-Native PAGE	Skokowa et al., Nat Med. 2012 Oct;18(10):1550-9	Transcription factor
SAV1	Salvador (hSav1)	NP_068590.1			HAX-1	NM_006118.3			Y2H, IP, GST pulldown	Luo et al., Int J Mol Med. 2011 Sep;28(3):349-55, Li et al., Mol Biol Rep. 2012 Aug;39(8):8225-30	Cell cycle exit, apoptosis
PLAUR	uPAR	NP_001005376.1			HAX-1	NM_006118.3			Y2H, IP, GST pulldown	Mekkawy et al.,Biochem Biophys Res Commun. 2010 Sep 3;399(4):738-43	Urokinase-type plasminogen activator receptor
XPO1	XPO1/CRM1	NP_003391.1			HAX-1	NM_006118.4			IP	Grzybowska et al., FEBS Journal 2013 Jan;280(1):256-72.	Exportin 1, nuclear export
UCP3	Uncoupling Protein 3, SLC25A9	NP_003347.1			HAX-1	NM_006118.5			Y2H, IP	Hirasaka et al., BBRC 2016	Uncoupling protein 3, mitochondrial, proton carrier
KCNC3	Kv3.3 potassium channel	NP_004968.2	542	769	HAX-1	NM_006118.5			Y2H, IP	Zhang et al., Cell. 2016 Apr 7;165(2):434-48	Potassium channel, regulation of Arp2/3 and actin cytoskeleton
BIRC3	c-IAP2	XP_016873132			HAX-1	NM_006118.5			IP	Choi et al., Oncotarget. 2014 Oct; 5(20): 10084–10099	E3 ubiquitin ligase, NF-kB
FBXO25	FBXO25	XP_011533050.1			HAX-1	NM_006118.5			IP	Bauman et al., 2014, Nature Medicine 20, 1401–1409	ubiquitination, apoptosis
CLPB	Caseinolytic mitochondrial matrix peptidase chaperone subunit B	XP_005274377.1			HAX1	NM_006118.6			IP, MS	Chen et al.., 2019, Cancer Discovery 9(7):890-909	mitochondrail chaperone

## Sheet: HAX-1 interactome 2
		HAX-1 interactome, Kang et al., Biochem Biophys Res Commun. 2010, 393(4):794-9.
Nr	Spot	Protein	Swiss-Prot	Theoretical Mw/pI (kDa)	Coverage (%)
1	2	ABC transporter MOAT-B isoform	O75555	100.9/6.5	14
2	5	ATP synthase b chain	P06576	51.8/5	18
3	9	Regulator of G-protein signaling 1 (RGS1) (Early response protein 1R20)	Q08116	22.5/8.3	20.9
4	16	78 kDa glucose-regulated protein	P11021	70.5/5.01	17.5
5	17	Heat shock protein HSP 90-b (HSP 90)	P08238	83.1/4.97	11.5
6	19	Stress-7-protein, mitochondria precursor (75 kDa glucose-regulated protein) (GRP 75)	P38646	73.7/5.9	23
7	21.22	Baculoviral IAP repeat-containing protein 4 (X-linked inhibitor of apoptosis protein), XIAP	P98170	56.7/6.22	20.1
8	15	Tubulin b-4 chain (Tubulin 5 b)	P04350	4.84/9.6	47
9	18	Matrilin-4 precursor	O95460	68.1/5.7	14
10	20	A kinase anchor protein 10	O43572	70.7/5.6	11
11	23	Eukaryotic translation initiation factor 3 subunit 7 (eIF3 p66) (eIF3d)	O15371	64/5.8	8

## Sheet: Kegg_2019_Human
Term	P-value	Adjusted P-value	Odds Ratio	Combined Score	Genes
Focal adhesion	1.0202442860234979E-7	3.1423524009523734E-5	18.038912511274322	290.3913797027368	ERBB2;BCL2;XIAP;ILK;RAC1;ITGB6;BIRC3
Endometrial cancer	4.854296309818823E-6	7.475616317120987E-4	35.36693191865606	432.73727349464	CASP9;LEF1;ERBB2;ILK
Pathways in cancer	6.880939659817409E-6	7.064431384079207E-4	7.740686985970005	92.01165234162113	CASP9;GNA13;LEF1;ERBB2;BCL2;XIAP;RAC1;BIRC3
Apoptosis	8.246477303918886E-6	6.349787524017542E-4	17.930787161556395	209.89285354616698	CASP9;BCL2;HTRA2;XIAP;BIRC3
Bacterial invasion of epithelial cells	1.287349249979027E-5	7.930071379870807E-4	27.720027720027723	312.1369426379673	CTTN;ILK;HCLS1;RAC1
Colorectal cancer	2.3363368203867088E-5	0.0011993195677985106	23.85211687537269	254.3671132638948	CASP9;LEF1;BCL2;RAC1
Small cell lung cancer	3.1809969775256606E-5	0.0013996386701112906	22.05679625034464	228.41424433126016	CASP9;BCL2;XIAP;BIRC3
Prostate cancer	3.753819761897653E-5	0.0014452206083305963	21.147237642083002	215.4935562302807	CASP9;LEF1;ERBB2;BCL2
Proteoglycans in cancer	4.253790151371859E-5	0.0014557415184694807	12.756729174639624	128.39794717602706	CTTN;ERBB2;PLAUR;HCLS1;RAC1
Toxoplasmosis	6.821412080754749E-5	0.0021009949208724626	18.15293850692081	174.13857888963383	CASP9;BCL2;XIAP;BIRC3
ABC transporters	9.191152293921379E-5	0.002573522642297986	34.18803418803419	317.7669795157179	ABCB1;ABCB4;ABCB11
Amyotrophic lateral sclerosis (ALS)	1.338015909988952E-4	0.00343424083563831	30.165912518853695	269.05437464456065	CASP9;BCL2;RAC1
Gastric cancer	1.9866772269329692E-4	0.00470689681457965	13.766993632765445	117.3481585133144	ABCB1;LEF1;ERBB2;BCL2
Necroptosis	2.735139041901897E-4	0.0060173058921841735	12.662234884457106	103.88297688388377	IL1A;BCL2;XIAP;BIRC3
Shigellosis	2.7540347950496093E-4	0.005654951445835198	23.66863905325444	194.01830384334872	CTTN;HCLS1;RAC1
Tight junction	3.2857144297535745E-4	0.006325000277275631	12.066365007541478	96.7813726849388	CTTN;ERBB2;HCLS1;RAC1
Adherens junction	3.7250464522740033E-4	0.0067489076900023115	21.367521367521366	168.70215918404458	LEF1;ERBB2;RAC1
Arrhythmogenic right ventricular cardiomyopathy (ARVC)	3.7250464522740033E-4	0.0063739683738910724	21.367521367521366	168.70215918404458	LEF1;ATP2A2;ITGB6
Bile secretion	3.7250464522740033E-4	0.006038496354212595	21.367521367521366	168.70215918404458	ABCB1;ABCB4;ABCB11
Pancreatic cancer	4.20053925069126E-4	0.0064688304460645395	20.512820512820515	159.48979409039612	CASP9;ERBB2;RAC1
Calcium signaling pathway	4.8087950885671125E-4	0.007052899463231765	10.911074740861975	83.35945248856098	PLN;ERBB2;ATP2A2;TPCN1
PI3K-Akt signaling pathway	5.929949084899181E-4	0.008301928718858853	7.243227582210634	53.81953313793846	CASP9;ERBB2;BCL2;RAC1;ITGB6
Dilated cardiomyopathy (DCM)	7.396308223527508E-4	0.009904621447158576	16.9061707523246	121.88266077709106	PLN;ATP2A2;ITGB6
NF-kappa B signaling pathway	8.38184576645425E-4	0.010756702066949621	16.194331983805668	114.72505624629602	BCL2;XIAP;BIRC3
AGE-RAGE signaling pathway in diabetic complications	9.726294551664331E-4	0.011982794887650456	15.384615384615385	106.7001134688989	IL1A;BCL2;RAC1
Thyroid hormone signaling pathway	0.0014921443957871207	0.017676172073170508	13.262599469496022	86.306909839062	CASP9;PLN;ATP2A2
Sphingolipid signaling pathway	0.0016055187995297853	0.01831480704648792	12.92824822236587	83.18433529474332	GNA13;BCL2;RAC1
Prion diseases	0.0021167206063135765	0.02328392666944934	29.304029304029303	180.45090906293296	PRNP;IL1A
Measles	0.002449429350481473	0.026014628963734267	11.148272017837236	67.02229877063522	CASP9;IL1A;BCL2
